# Supplementary material for: ENO2 as a Biomarker Regulating Energy Metabolism to Promote Tumor Progression in Clear Cell Renal Cell Carcinoma
Source: Biomedicines. 2023 Sep 9;11(9):2499. doi: 10.3390/biomedicines11092499 (PMC10525605; doi:10.3390/biomedicines11092499)
Supplement: Supplementary file 1 [file biomedicines-11-02499-s001.zip]

Archive with 1 entries (1 files):
- biomedicines-2533838-supplementary.pdf
